# Supplementary material for: Interleukin-18 alters protein expressions of neurodegenerative diseases-linked proteins in human SH-SY5Y neuron-like cells
Source: Front Cell Neurosci. 2014 Aug 7;8:214. doi: 10.3389/fncel.2014.00214 (PMC4124869; doi:10.3389/fncel.2014.00214)
Supplement: Supplementary file 1 [file DataSheet1.ZIP]

Archive with 2 entries (2 files):
- Supplementary Data 1.PDF
- Supplementary Data 2 & Captions.DOCX
